# Supplementary material for: Associations between Pharmacological Treatment Patterns during the Initial Treatment Period and the Relapse or Recurrence of Anxiety Disorders: A Nationwide Retrospective Cohort Study
Source: Life (Basel). 2023 May 17;13(5):1197. doi: 10.3390/life13051197 (PMC10220856; doi:10.3390/life13051197)
Supplement: Supplementary file 1 [file life-13-01197-s001.zip]

Archive with 1 entries (1 files):
- life-2315901-supplementary.pdf
